# Supplementary material for: Effects of Green Tea–Intake Timing on Glucose and Lipid Metabolism in Older Adults: An 8‐Week Randomized Controlled Trial
Source: J Nutr Metab. 2026 Apr 7;2026:2301278. doi: 10.1155/jnme/2301278 (PMC13054514; doi:10.1155/jnme/2301278)
Supplement: Supplementary file 1 — Supporting Information Additional supporting information can be found online in the Supporting Information section. [file JNME-2026-2301278-s001.zip]

Archive with 2 entries (2 files):
- CONSORT_2025_editable_checklist.docx
- Table S1.docx
